# Supplementary material for: Genetic testing involving 100 common mutations for antenatal diagnosis of hereditary hearing loss in Chongqing, China
Source: Medicine (Baltimore). 2021 Apr 30;100(17):e25647. doi: 10.1097/MD.0000000000025647 (PMC8084083; doi:10.1097/MD.0000000000025647)
Supplement: Supplemental Digital Content [file medi-100-e25647-s001.xlsx]

## Sheet: Table S1
Table S1. Deafness gene carrying in each positive case
Case	GJB2	GJB3	SLC26A4	TMC1	MT-RNR1	MT-TH	MT-TL1	MT-CO1	Homo/Hetero
1	c.235delC		c.1229C>T(						Hetero
2	c.235delC		c.697G>C						Hetero
3	c.235delC				m.1555A>G				Hetero
4	c.235delC								Hetero
5	c.235delC								Hetero
6	c.235delC								Hetero
7	c.235delC								Hetero
8	c.235delC								Hetero
9	c.235delC								Hetero
10	c.235delC								Hetero
11	c.235delC								Hetero
12	c.235delC								Hetero
13	c.235delC								Hetero
14	c.235delC								Hetero
15	c.235delC								Hetero
16	c.235delC								Hetero
17	c.235delC								Hetero
18	c.235delC								Hetero
19	c.235delC								Hetero
20	c.235delC								Hetero
21	c.235delC								Hetero
22	c.235delC								Hetero
23	c.235delC								Hetero
24	c.235delC								Hetero
25	c.235delC								Hetero
26	c.235delC								Hetero
27	c.235delC								Hetero
28	c.235delC								Hetero
29	c.235delC								Hetero
30	c.235delC								Hetero
31	c.235delC								Hetero
32	c.235delC								Hetero
33	c.235delC								Hetero
34	c.235delC								Hetero
35	c.235delC								Hetero
36	c.235delC								Hetero
37	c.235delC								Hetero
38	c.235delC								Hetero
39	c.235delC								Hetero
40	c.235delC								Hetero
41	c.235delC								Hetero
42	c.235delC								Hetero
43	c.235delC								Hetero
44	c.235delC								Hetero
45	c.235delC								Hetero
46	c.235delC								Hetero
47	c.235delC								Hetero
48	c.235delC								Hetero
49	c.235delC								Hetero
50	c.235delC								Hetero
51	c.235delC								Hetero
52	c.235delC								Hetero
53	c.235delC								Hetero
54	c.235delC								Hetero
55	c.235delC								Hetero
56	c.235delC								Hetero
57	c.235delC								Hetero
58	c.235delC								Hetero
59	c.235delC								Hetero
60	c.235delC								Hetero
61	c.235delC								Hetero
62	c.235delC								Hetero
63	c.235delC								Hetero
64	c.235delC								Hetero
65	c.235delC								Hetero
66	c.235delC								Hetero
67	c.235delC								Hetero
68	c.235delC								Hetero
69	c.235delC								Hetero
70	c.235delC								Hetero
71	c.235delC								Hetero
72	c.235delC								Hetero
73	c.235delC								Hetero
74	c.235delC								Hetero
75	c.235delC								Hetero
76	c.235delC								Hetero
77	c.235delC								Hetero
78	c.235delC								Hetero
79	c.235delC								Hetero
80	c.235delC								Hetero
81	c.235delC								Hetero
82	c.235delC								Hetero
83	c.235delC								Hetero
84	c.235delC								Hetero
85	c.235delC								Hetero
86	c.235delC								Hetero
87	c.235delC								Hetero
88	c.235delC								Hetero
89	c.235delC								Hetero
90	c.235delC								Hetero
91	c.235delC								Hetero
92	c.235delC								Hetero
93	c.235delC								Hetero
94	c.235delC								Hetero
95	c.235delC								Hetero
96	c.235delC								Hetero
97	c.235delC								Hetero
98	c.235delC								Hetero
99	c.235delC								Hetero
100	c.235delC								Hetero
101	c.235delC								Hetero
102	c.235delC								Hetero
103	c.235delC								Hetero
104	c.235delC								Hetero
105	c.235delC								Hetero
106	c.235delC								Hetero
107	c.235delC								Hetero
108	c.235delC								Homo
109	c.299-300delAT								Hetero
110	c.299-301delAT								Hetero
111	c.299-302delAT								Hetero
112	c.299-303delAT								Hetero
113	c.299-304delAT								Hetero
114	c.299-305delAT								Hetero
115	c.299-306delAT								Hetero
116	c.299-307delAT								Hetero
117	c.299-308delAT								Hetero
118	c.299-309delAT								Hetero
119	c.299-310delAT								Hetero
120	c.299-311delAT								Hetero
121	c.299-312delAT								Hetero
122	c.299-313delAT								Hetero
123	c.299-314delAT								Hetero
124	c.299-315delAT								Hetero
125	c.299-316delAT								Hetero
126	c.299-317delAT								Hetero
127	c.299-318delAT								Hetero
128	c.299-319delAT								Hetero
129	c.299-320delAT								Hetero
130	c.299-321delAT								Hetero
131	c.299-322delAT								Hetero
132	c.299-323delAT								Hetero
133	c.416G>A								Hetero
134	c.416G>A								Hetero
135	c.416G>A								Hetero
136	c.416G>A								Hetero
137	c.416G>A								Hetero
138	c.416G>A								Hetero
139	c.416G>A								Hetero
140	c.512insAACG								Hetero
141	c.257C>G								Hetero
142	c.176-191del16								Hetero
143	c.176-191del17								Hetero
144	c.176-191del18								Hetero
145	c.176-191del19								Hetero
146		c.538C>T							Hetero
147		c.538C>T							Hetero
148		c.538C>T							Hetero
149		c.538C>T							Hetero
150		c.538C>T							Hetero
151		c.538C>T							Hetero
152		c.538C>T							Hetero
153		c.547G>A							Hetero
154		c.547G>A							Hetero
155		c.547G>A							Hetero
156		c.547G>A							Hetero
157		c.547G>A							Hetero
158		c.547G>A							Hetero
159		c.547G>A							Hetero
160		c.547G>A							Hetero
161		c.547G>A							Hetero
162		c.547G>A							Hetero
163		c.547G>A							Hetero
164		c.547G>A							Hetero
165		c.423delATT							Hetero
166		c.497A>G							Hetero
167		c.497A>G							Hetero
168		c.497A>G							Hetero
169			c.919-2A>G						Hetero
170			c.919-2A>G						Hetero
171			c.919-2A>G						Hetero
172			c.919-2A>G						Hetero
173			c.919-2A>G						Hetero
174			c.919-2A>G						Hetero
175			c.919-2A>G						Hetero
176			c.919-2A>G						Hetero
177			c.919-2A>G						Hetero
178			c.919-2A>G						Hetero
179			c.919-2A>G						Hetero
180			c.919-2A>G						Hetero
181			c.919-2A>G						Hetero
182			c.919-2A>G						Hetero
183			c.919-2A>G						Hetero
184			c.919-2A>G						Hetero
185			c.919-2A>G						Hetero
186			c.919-2A>G						Hetero
187			c.919-2A>G						Hetero
188			c.919-2A>G						Hetero
189			c.919-2A>G						Hetero
190			c.919-2A>G						Hetero
191			c.919-2A>G						Hetero
192			c.919-2A>G						Hetero
193			c.919-2A>G						Hetero
194			c.919-2A>G						Hetero
195			c.919-2A>G						Hetero
196			c.919-2A>G						Hetero
197			c.919-2A>G						Hetero
198			c.919-2A>G						Hetero
199			c.919-2A>G						Hetero
200			c.919-2A>G						Hetero
201			c.919-2A>G						Hetero
202			c.919-2A>G						Hetero
203			c.919-2A>G						Hetero
204			c.919-18T>G						Hetero
205			c.919-18T>G						Hetero
206			c.919-18T>G						Hetero
207			c.919-18T>G						Hetero
208			c.919-18T>G						Hetero
209			c.919-18T>G						Hetero
210			c.919-18T>G						Hetero
211			c.919-18T>G						Hetero
212			c.919-18T>G						Hetero
213			c.919-18T>G						Hetero
214			c.919-18T>G						Hetero
215			c.919-18T>G						Hetero
216			c.919-18T>G						Hetero
217			c.919-18T>G						Hetero
218			c.919-18T>G						Hetero
219			c.919-18T>G						Hetero
220			c.919-18T>G						Hetero
221			c.919-18T>G						Hetero
222			c.919-18T>G						Hetero
223			c.919-18T>G						Hetero
224			c.919-18T>G						Hetero
225			c.919-18T>G						Hetero
226			c.919-18T>G						Hetero
227			c.919-18T>G						Hetero
228			c.919-18T>G						Hetero
229			c.919-18T>G						Hetero
230			c.919-18T>G						Hetero
231			c.919-18T>G						Hetero
232			c.919-18T>G						Hetero
233			c.919-18T>G						Hetero
234			c.919-18T>G						Hetero
235			c.919-18T>G						Hetero
236			c.1594A>C						Hetero
237			c.1594A>C						Hetero
238			c.281C>T						Hetero
239			c.920C>T						Hetero
240			c.2168A>G						Hetero
241			c.2168A>G						Hetero
242			IVS16-6G>A						Hetero
243			IVS16-6G>A						Hetero
244			IVS16-6G>A						Hetero
245			IVS16-6G>A						Hetero
246			IVS16-6G>A						Hetero
247			IVS16-6G>A						Hetero
248			IVS16-6G>A						Hetero
249			IVS16-6G>A						Hetero
250			IVS16-6G>A						Hetero
251			IVS16-6G>A						Hetero
252			IVS16-6G>A						Hetero
253			IVS16-6G>A						Hetero
254			IVS16-6G>A						Hetero
255			IVS16-6G>A						Hetero
256			IVS16-6G>A						Hetero
257			IVS16-6G>A						Hetero
258			c.754T>C	纯合					Homo
259			c.754T>C						Hetero
260			c.1975G>C						Hetero
261			c.1975G>C						Hetero
262			c.1975G>C						Hetero
263			c.1975G>C						Hetero
264			c.589G>A						Hetero
265			c.697G>C						Hetero
266			c.697G>C						Hetero
267			c.697G>C						Hetero
268			c.697G>C						Hetero
269			c.697G>C						Hetero
270			c.697G>C						Hetero
271			c.697G>C						Hetero
272			c.697G>C						Hetero
273			c.697G>C						Hetero
274			c.697G>C						Hetero
275			c.697G>C						Hetero
276			c.697G>C						Hetero
277			c.697G>C						Hetero
278			c.697G>C						Hetero
279			c.697G>C						Hetero
280			c.259G>T						Hetero
281			c.1079C>T						Hetero
282			c.1174A>T						Hetero
283			c.1174A>T						Hetero
284			c.1174A>T						Hetero
285			c.1174A>T						Hetero
286			c.1226G>A						Hetero
287			c.1226G>A						Hetero
288			c.1343C>T						Hetero
289			c.1343C>T						Hetero
290			c.1693insA						Hetero
291			c.2027T>A						Hetero
292			c.1229C>T						Hetero
293			c.1229C>T						Hetero
294			c.1229C>T						Hetero
295			c.1229C>T						Hetero
296			c.1229C>T						Hetero
297			c.812A>G						Hetero
298			IVS14+1G>A						Hetero
299				c.150delT					Homo
300					m.1494C>T				Homo
301					m.1555A>G				Homo
302					m.1555A>G				Homo
303					m.1555A>G				Homo
304					m.1555A>G				Homo
305					m.1555A>G				Homo
306					m.1555A>G				Homo
307					m.1555A>G				Homo
308					m.1555A>G				Homo
309					m.1555A>G				Homo
310					m.1555A>G				Homo
311					m.1555A>G				Hetero
312					m.1555A>G				Hetero
313					m.1555A>G				Hetero
314						m.12201T>C			Hetero
315							m.3243A>G		Hetero
316								m.7444G>A	Hetero
317								m.7444G>A	Hetero
318								m.7444G>A	Hetero
319								m.7444G>A	Hetero
320								m.7444G>A	Hetero
321								m.7444G>A	Hetero
322								m.7444G>A	Hetero
323								m.7444G>A	Hetero
324								m.7444G>A	Hetero
325								m.7444G>A	Hetero
326								m.7444G>A	Hetero
327								m.7444G>A	Hetero
328								m.7444G>A	Hetero
329								m.7444G>A	Hetero
330								m.7444G>A	Hetero
331								m.7444G>A	Hetero
332								m.7444G>A	Hetero
333								m.7444G>A	Hetero
334								m.7444G>A	Hetero
335								m.7444G>A	Hetero
336								m.7444G>A	Hetero
337								m.7444G>A	Hetero
338								m.7444G>A	Hetero
339								m.7444G>A	Hetero
340								m.7444G>A	Hetero
341								m.7444G>A	Hetero
342								m.7444G>A	Hetero
