# Supplementary material for: Genetic testing involving 100 common mutations for antenatal diagnosis of hereditary hearing loss in Chongqing, China
Source: Medicine (Baltimore). 2021 Apr 30;100(17):e25647. doi: 10.1097/MD.0000000000025647 (PMC8084083; doi:10.1097/MD.0000000000025647)
Supplement: Supplemental Digital Content [file medi-100-e25647-s002.xlsx]

## Sheet: Table S2
Table S2 100 common mutation of 18 deafness-related genes detected in genetic screening
Gene	Mutation alleles	Gene	Mutation alleles	Gene	Mutation alleles
GJB2	c.235delC	SLC26A4	c.1229C>T	GJB3	c.538C>T
	c.299-300delAT		c.1174A>T		c.547G>A
	c.35delG		c.1975G>C		c.423delATT
	c.176-191del16		c.2027T>A		c.497A>G
	c.167delT		c.2162C>T		c.421A>G
	c.512insAACG		c.589G>A	MT-RNR1	m.1555A>G
	c.231G>A		c.1226G>A		m.1494C>T
	c.218A>G		c.281C>T	MT-CO1	m.7444G>A
	c.427C>T		IVS15+5G>A	MT-TL1	m.3243A>G
	c.416G>A		c.2086C>T	MT-TS1	m.7445A>G
	c.257C>G		c.754T>C		m.7505T>C
	c.253T>C		c.1079C>T		m.7511T>C
	c.107T>C		c.259G>T	MT-TH	m.12201T>C
	c.99delT		c.1343C>T	DSPP	c.52G>T
	c.94C>T		c.919-2A>G	GPR98	c.10088_10091delTAAG
SLC26A4	c.404A>G		c.1540C>T	DFNA5	IVS8+4A>G
	c.439A>G		c.1919G>A	TMC1	c.150delT
	c.697G>C		c.2000T>C		c.1334G>A
	c.812A>G		c.679G>C	MYO7A	c.652G>A
	c.412G>T		IVS14-2A>G		c.731G>C
	IVS13+9C>G		c.919-18T>G	TECTA	c.4525T>G
	IVS14+1G>A		c.920C>T	DIABLO	c.377C>T
	IVS14-1G>A		c.397T>A	COCH	c.1535T>C
	IVS16-6G>A		c.1160C>T		c.1625G>A
	c.1105A>G		c.1181_1183delTCT	MYO15A	c.8767C>T
	c.707T>C		c.1318A>T	PRPS1	c.193G>A
	c.1115C>T		c.1336C>T		c.259G>A
	c.230A>T		c.1555_1556delAA		c.869T>C
	c.269C>T		c.1586T>G		c.916G>A
	c.334C>T		c.1594A>C
	c.349delC		c.1634T>C
	c.387delC		c.1673A>T
	c.2082delA		c.1717G>T
	c.2107C>G		c.1746delG
	c.227C>T		c.2054G>T
	c.2168A>G
